# Supplementary material for: Household Processing Methods and Their Impact on Bioactive Compounds and Antioxidant Activities of Sweetpotato Genotypes of Varying Storage Root Flesh Colours
Source: Antioxidants (Basel). 2022 Sep 21;11(10):1867. doi: 10.3390/antiox11101867 (PMC9598835; doi:10.3390/antiox11101867)
Supplement: Supplementary file 1 [file antioxidants-11-01867-s001.zip]

Archive with 1 entries (1 files):
- antioxidants-1889864-supplementary.pdf
